# Supplementary material for: Steady-state neuron-predominant LINE-1 encoded ORF1p protein and LINE-1 RNA increase with aging in the mouse and human brain
Source: eLife. 2025 Sep 25;13:RP100687. doi: 10.7554/eLife.100687 (PMC12463392; doi:10.7554/eLife.100687)
Supplement: Figure 1—figure supplement 1—source data 2. [file elife-100687-fig1-figsupp1-data2.zip]

Archive with 8 entries (7 files):
- Figure 1 - figure supplement 1 - source data 2 (raw) /
- __MACOSX/._Figure 1 - figure supplement 1 - source data 2 (raw) 
- Figure 1 - figure supplement 1 - source data 2 (raw) /Figure 1 - figure supplement 1 - source data_corresponding WB actin 6 brain regions human post-mortem.tif
- Figure 1 - figure supplement 1 - source data 2 (raw) /Figure 1 - figure supplement 1 - source data_WB actin correspondant siRNA MN9D.tif
- __MACOSX/Figure 1 - figure supplement 1 - source data 2 (raw) /._Figure 1 - figure supplement 1 - source data_WB actin correspondant siRNA MN9D.tif
- Figure 1 - figure supplement 1 - source data 2 (raw) /Figure 1 - figure supplement 1 - source data_WB ORF1p sIRNA MN9D.tif
- __MACOSX/Figure 1 - figure supplement 1 - source data 2 (raw) /._Figure 1 - figure supplement 1 - source data_WB ORF1p sIRNA MN9D.tif
- Figure 1 - figure supplement 1 - source data 2 (raw) /Figure 1 - figure supplement 1 - source data_WB ORF1p six brain regions human post-mortem.tif
