# Supplementary material for: Steady-state neuron-predominant LINE-1 encoded ORF1p protein and LINE-1 RNA increase with aging in the mouse and human brain
Source: eLife. 2025 Sep 25;13:RP100687. doi: 10.7554/eLife.100687 (PMC12463392; doi:10.7554/eLife.100687)
Supplement: Figure 1—figure supplement 2—source data 2. [file elife-100687-fig1-figsupp2-data2.zip]

Archive with 9 entries (8 files):
- Figure 1 - figure supplement 2 - source data 2 (raw)/
- __MACOSX/._Figure 1 - figure supplement 2 - source data 2 (raw)
- Figure 1 - figure supplement 2 - source data 2 (raw)/Figure 1 - figure supplement 2 - source data_IP ORF1p WB ORF1p LUHMES.tif
- __MACOSX/Figure 1 - figure supplement 2 - source data 2 (raw)/._Figure 1 - figure supplement 2 - source data_IP ORF1p WB ORF1p LUHMES.tif
- Figure 1 - figure supplement 2 - source data 2 (raw)/Figure 1 - figure supplement 2 - source data_WB ORF1p three brain regions human post-mortem .tif
- __MACOSX/Figure 1 - figure supplement 2 - source data 2 (raw)/._Figure 1 - figure supplement 2 - source data_WB ORF1p three brain regions human post-mortem .tif
- Figure 1 - figure supplement 2 - source data 2 (raw)/Figure 1 - figure supplement 2 - source data_WB ORF1p siRNA LUHMES .tif
- Figure 1 - figure supplement 2 - source data 2 (raw)/Figure 1 - figure supplement 2 - source data_corresponding WB actin siRNA LUHMES.tif
- Figure 1 - figure supplement 2 - source data 2 (raw)/Figure 1 - figure supplement 2 - source data_corresponding WB actin three brain regions human post-mortem.tif
