# Supplementary material for: Steady-state neuron-predominant LINE-1 encoded ORF1p protein and LINE-1 RNA increase with aging in the mouse and human brain
Source: eLife. 2025 Sep 25;13:RP100687. doi: 10.7554/eLife.100687 (PMC12463392; doi:10.7554/eLife.100687)
Supplement: Figure 2—source data 1. [file elife-100687-fig2-data1.zip]

Archive with 5 entries (4 files):
- Figure 2 - source data 1 (pdf)/
- Figure 2 - source data 1 (pdf)/.DS_Store
- __MACOSX/Figure 2 - source data 1 (pdf)/._.DS_Store
- Figure 2 - source data 1 (pdf)/Figure 2 - source data.pdf
- __MACOSX/Figure 2 - source data 1 (pdf)/._Figure 2 - source data.pdf
