# Supplementary material for: Steady-state neuron-predominant LINE-1 encoded ORF1p protein and LINE-1 RNA increase with aging in the mouse and human brain
Source: eLife. 2025 Sep 25;13:RP100687. doi: 10.7554/eLife.100687 (PMC12463392; doi:10.7554/eLife.100687)
Supplement: Figure 2—source data 2. [file elife-100687-fig2-data2.zip]

Archive with 3 entries (2 files):
- Figure 2 - source data 2 (raw)/
- Figure 2 - source data 2 (raw)/Figure 2 - source data_WB ORF1p FACS NeuN.tif
- __MACOSX/Figure 2 - source data 2 (raw)/._Figure 2 - source data_WB ORF1p FACS NeuN.tif
