# Supplementary material for: Steady-state neuron-predominant LINE-1 encoded ORF1p protein and LINE-1 RNA increase with aging in the mouse and human brain
Source: eLife. 2025 Sep 25;13:RP100687. doi: 10.7554/eLife.100687 (PMC12463392; doi:10.7554/eLife.100687)
Supplement: Figure 6—source data 1. [file elife-100687-fig6-data1.zip]

Archive with 4 entries (3 files):
- Figure 6 - source data 1 (pdf)/
- __MACOSX/._Figure 6 - source data 1 (pdf)
- Figure 6 - source data 1 (pdf)/Figure 6 - source data 1.pdf
- __MACOSX/Figure 6 - source data 1 (pdf)/._Figure 6 - source data 1.pdf
